# Supplementary material for: GISDD: A comprehensive global integrated sequence and genotyping database platform for dengue virus, facilitating a stratified coordinated surveillance strategy
Source: IMetaOmics. 2025 Aug 27;2(4):e70048. doi: 10.1002/imo2.70048 (PMC12806018; doi:10.1002/imo2.70048)
Supplement: Supplementary file 2 — Table S1: Criteria for the classification of sequence quality levels. Table S2: Version update log of GISDD. Table S3: Confusion matrix for each sequence's serotype, genotype and subgenotype predictions in the training set of GISDDrlearn model. [file IMO2-2-e70048-s001.xlsx]

## Sheet: Table S1
Table S1. Criteria for the classification of sequence quality levels.
Quality	Crite
L1	Complete E or genome
L2	Fragment length ≥ 500 bp
L3	Fragment length ≥ 200 bp but < 500 bp
L4	Vaccine strain sequences, diagnostic microarrays, fluorescence quantitative PCR probes, fragment length < 200 bp, etc.

## Sheet: Table S2
Table S2. Version update log of GISDD
Version	Sequence number	Version log
1.1.0	27811	Incorporate sequence data from NCBI sources and set data items
1.1.1	27845	Incorporate laboratory sequencing data
1.1.2	27980	Incorporate laboratory sequencing data
1.1.3	27980	Update the information of database
1.2.1	41339	Incorporate new sequences from NCBI
1.2.2	41339	Update the information of database
1.2.3	41339	Update the information of database
1.2.4	41339	Update the information of database
1.3.1	41339	Adjust the item types; Update the information of database
1.3.2	41339	Update the information of database

## Sheet: Table S3
Table S3. Confusion matrix for each sequence's serotype, genotype and subgenotype predictions in the training set of GISDDrlearn model
Model For dengue virus 1 (DENV1) Subgenotype
Class	Sensitivity	Specificity	Pos.Pred.Value	Neg.Pred.Value	Precision	Recall	F1	Prevalence	Detection.Rate	Detection.Prevalence	Balanced.Accuracy
1A	1	1	1	1	1	1	1	0.012874	0.012874	0.012874	1
1B	1	1	1	1	1	1	1	0.020431	0.020431	0.020431	1
1C	0.987341	0.999713	0.987341	0.999713	0.987341	0.987341	0.987341	0.02211	0.02183	0.02211	0.993527
1D	0.992063	1	1	0.999709	1	0.992063	0.996015	0.035264	0.034984	0.034984	0.996031
1E	0.99812	0.999342	0.996247	0.999671	0.996247	0.99812	0.997183	0.148894	0.148614	0.149174	0.998731
1F	1	1	1	1	1	1	1	0.017632	0.017632	0.017632	1
1G	0.989583	1	1	0.999712	1	0.989583	0.994764	0.026868	0.026588	0.026588	0.994791
1H	1	0.999701	0.995555	1	0.995555	1	0.997772	0.062692	0.062692	0.062972	0.99985
1I	1	1	1	1	1	1	1	0.007836	0.007836	0.007836	1
1J	0.988461	1	1	0.999095	1	0.988461	0.994197	0.072767	0.0719283	0.071928	0.99423
1K	1	0.999137	0.96875	1	0.96875	1	0.984126	0.026028	0.026028	0.026868	0.999568
1L	1	1	1	1	1	1	1	0.097956	0.097956	0.097956	1
1M	1	1	1	1	1	1	1	0.022949	0.022949	0.022949	1
2A	1	1	1	1	1	1	1	0.000279	0.000279	0.000279	1
4A	1	1	1	1	1	1	1	0.010075	0.010075	0.010075	1
4B	0.789473	1	1	0.998875	1	0.789473	0.882352	0.005317	0.004198	0.004198	0.894736
4C	1	0.998866	0.918367	1	0.918367	1	0.957446	0.012594	0.012594	0.013713	0.999433
4D	1	1	1	1	1	1	1	0.003918	0.003918	0.003918	1
4E	1	1	1	1	1	1	1	0.009235	0.009235	0.009235	1
4F	1	1	1	1	1	1	1	0.003918	0.003918	0.003918	1
4G	1	1	1	1	1	1	1	0.001959	0.001959	0.001959	1
4H	1	1	1	1	1	1	1	0.029946	0.029946	0.029946	1
5A	1	0.99972	0.5	1	0.5	1	0.666667	0.000279	0.000279	0.000559	0.99986
5B	1	1	1	1	1	1	1	0.006996	0.006996	0.006996	1
5C	0.998579	1	1	0.999651	1	0.998579	0.999289	0.197033	0.196753	0.196753	0.999289
5D	1	1	1	1	1	1	1	0.000279	0.000279	0.000279	1
5H	1	1	1	1	1	1	1	0.000279	0.000279	0.000279	1
5I	1	1	1	1	1	1	1	0.001399	0.001399	0.001399	1
5J	1	1	1	1	1	1	1	0.000279	0.000279	0.000279	1
5K	1	0.999718	0.954545	1	0.954545	1	0.976744	0.005877	0.005877	0.006157	0.999859
5L	0.984848	1	1	0.999714	1	0.984848	0.992366	0.018471	0.018191	0.018191	0.992424
5M	1	1	1	1	1	1	1	0.004757	0.00475	0.004757	1
5N	1	1	1	1	1	1	1	0.016792	0.016792	0.016792	1
5O	1	1	1	1	1	1	1	0.041981	0.041981	0.041981	1
5P	1	1	1	1	1	1	1	0.028827	0.028827	0.028827	1
5Q	0.96875	1	1	0.999717	1	0.96875	0.984126	0.008956	0.008676	0.008676	0.984375
5R	1	0.999715	0.98305	1	0.98305	1	0.991452	0.016232	0.016232	0.016512	0.999857
Model For dengue virus 2 (DENV2) Subgenotype
Class	Sensitivity	Specificity	Pos.Pred.Value	Neg.Pred.Value	Precision	Recall	F1	Prevalence	Detection.Rate	Detection.Prevalence	Balanced.Accuracy
1A	NA	0.99976	NA	NA	0	NA	NA	0	0	0.000239	NA
1C	0.90909	1	1	0.999759	1	0.90909	0.95238	0.002639	0.002399	0.002399	0.954545
1D	0.666666	1	1	0.999759	1	0.666666	0.8	0.000719	0.000479	0.000479	0.833333
1E	1	1	1	1	1	1	1	0.000479	0.000479	0.000479	1
2A	1	1	1	1	1	1	1	0.000719	0.000719	0.000719	1
2B	0.888888	1	1	0.999759	1	0.888888	0.941176	0.002159	0.001919	0.001919	0.944444
2C	0.888888	1	1	0.999759	1	0.888888	0.941176	0.002159	0.001919	0.001919	0.944444
2D	0.833333	1	1	0.999759	1	0.833333	0.90909	0.001439	0.001199	0.001199	0.916666
2E	1	1	1	1	1	1	1	0.002399	0.002399	0.002399	1
3A	1	1	1	1	1	1	1	0.000239	0.000239	0.000239	1
3AB	0.388888	1	1	0.997356	1	0.388888	0.56	0.004318	0.001679	0.001679	0.694444
3AC	0.41573	1	1	0.987412	1	0.41573	0.587301	0.021353	0.008877	0.008877	0.707865
3AD	0.707903	1	1	0.978546	1	0.707903	0.828973	0.069817	0.049424	0.049424	0.853951
3AE	0.208333	1	1	0.995435	1	0.208333	0.344827	0.005758	0.001199	0.001199	0.604166
3AF	0.831081	0.999751	0.991935	0.993818	0.991935	0.831081	0.904411	0.035508	0.02951	0.02975	0.915416
3AG	0.430379	1	1	0.989114	1	0.430379	0.601769	0.018953	0.008157	0.008157	0.715189
3AH	0.90909	1	1	0.998785	1	0.90909	0.95238	0.013195	0.011996	0.011996	0.954545
3AI	0.70238	1	1	0.993915	1	0.70238	0.825174	0.020153	0.014155	0.014155	0.85119
3AJ	0.682481	1	1	0.978146	1	0.682481	0.811279	0.065738	0.044865	0.044865	0.84124
3AJ1	NA	0.99712	NA	NA	0	NA	NA	0	0	0.002879	NA
3AK	0.460526	1	1	0.990079	1	0.460526	0.63063	0.018234	0.008397	0.008397	0.730263
3AL	0.313868	1	1	0.977212	1	0.313868	0.477777	0.032869	0.010316	0.010316	0.656934
3AM	0.323971	1	1	0.824707	1	0.323971	0.489393	0.239203	0.077495	0.077495	0.661985
3C	1	1	1	1	1	1	1	0.000959	0.000959	0.000959	1
3D	0.571428	1	1	0.999279	1	0.571428	0.727272	0.001679	0.000959	0.000959	0.785714
3E	0.25	1	1	0.99928	1	0.25	0.4	0.000959	0.000239	0.000239	0.625
3F	1	1	1	1	1	1	1	0.000239	0.000239	0.000239	1
3G	0.75	1	1	0.999759	1	0.75	0.857142	0.000959	0.000719	0.000719	0.875
3H	1	1	1	1	1	1	1	0.000239	0.000239	0.000239	1
3K	NA	1	NA	NA	NA	NA	NA	0	0	0	NA
3L	1	1	1	1	1	1	1	0.000479	0.000479	0.000479	1
3M	0.333333	1	1	0.99952	1	0.333333	0.5	0.000719	0.000239	0.000239	0.666666
3N	0.25	1	1	0.99928	1	0.25	0.4	0.000959	0.000239	0.000239	0.625
3O	1	1	1	1	1	1	1	0.001199	0.001199	0.001199	1
3Q	0.666666	1	1	0.999759	1	0.666666	0.8	0.000719	0.000479	0.000479	0.833333
3S	1	1	1	1	1	1	1	0.000479	0.000479	0.000479	1
3T	1	1	1	1	1	1	1	0.000239	0.000239	0.000239	1
3W	NA	0.99976	NA	NA	0	NA	NA	0	0	0.000239	NA
3X	0.333333	1	1	0.999039	1	0.333333	0.5	0.001439	0.000479	0.000479	0.666666
3Y	1	0.999519	0.6	1	0.6	1	0.75	0.000719	0.000719	0.001199	0.999759
3Z	1	0.99976	0.5	1	0.5	1	0.666666	0.000239	0.000239	0.000479	0.99988
4B	0.857142	1	1	0.999277	1	0.857142	0.923076	0.005038	0.004318	0.004318	0.928571
4C	0.333333	1	1	0.999039	1	0.333333	0.5	0.001439	0.000479	0.000479	0.666666
4D	1	1	1	1	1	1	1	0.000479	0.000479	0.000479	1
4F	1	1	1	1	1	1	1	0.000239	0.000239	0.000239	1
4H	0.916666	1	1	0.999759	1	0.916666	0.956521	0.002879	0.002639	0.002639	0.958333
5A	0.471698	1	1	0.979477	1	0.471698	0.641025	0.038147	0.017994	0.017994	0.735849
5B	0.494219	1	1	0.90852	1	0.494219	0.661508	0.166026	0.082053	0.082053	0.747109
6A	0.966666	1	1	0.999513	1	0.96666	0.98305	0.014395	0.013915	0.013915	0.983333
6B	0.973154	1	1	0.999005	1	0.973154	0.986394	0.035748	0.034788	0.034788	0.986577
6C	0.717607	0.999741	0.995391	0.978486	0.995391	0.717607	0.833976	0.072216	0.051823	0.052063	0.858674
6D	0.326018	1	1	0.947096	1	0.326018	0.491725	0.076535	0.024952	0.024952	0.663009
6E	0.735294	1	1	0.995628	1	0.735294	0.847457	0.016314	0.011996	0.011996	0.867647
6F	1	1	1	1	1	1	1	0.000239	0.000239	0.000239	1
Model For dengue virus 3 (DENV3) Subgenotype
Class	Sensitivity	Specificity	Pos.Pred.Value	Neg.Pred.Value	Precision	Recall	F1	Prevalence	Detection.Rate	Detection.Prevalence	Balanced.Accuracy
1A	0.935483	1	1	0.998877	1	0.935483	0.966666	0.017117	0.016013	0.016013	0.967741
1B	0.314285	1	1	0.959505	1	0.314285	0.47826	0.057979	0.018221	0.018221	0.657142
1C	1	1	1	1	1	1	1	0.005521	0.005521	0.005521	1
1D	1	1	1	1	1	1	1	0.004417	0.004417	0.004417	1
1E	1	1	1	1	1	1	1	0.003865	0.003865	0.003865	1
1F	0.970588	1	1	0.999437	1	0.970588	0.985074	0.018774	0.018221	0.018221	0.985294
1G	0.851851	1	1	0.997762	1	0.851851	0.92	0.014908	0.0127	0.0127	0.925925
1H	0.882352	1	1	0.998886	1	0.882352	0.9375	0.009387	0.008282	0.008282	0.941176
1I	0.833333	1	1	0.999446	1	0.833333	0.90909	0.003313	0.00276	0.00276	0.916666
1J	0.888888	1	1	0.999445	1	0.888888	0.941176	0.004969	0.004417	0.004417	0.944444
1K	0.343558	1	1	0.939031	1	0.343558	0.511415	0.090005	0.030922	0.030922	0.671779
1L	0.74468	1	1	0.993243	1	0.74468	0.853658	0.025952	0.019326	0.019326	0.87234
2A	0.634408	1	1	0.980593	1	0.634408	0.776315	0.051352	0.032578	0.032578	0.817204
2B	0.823529	1	1	0.99833	1	0.823529	0.903225	0.009387	0.00773	0.00773	0.911764
2C	0.689655	1	1	0.98458	1	0.689655	0.816326	0.048039	0.03313	0.03313	0.844827
2D	0.207547	1	1	0.976666	1	0.207547	0.34375	0.029265	0.006073	0.006073	0.603773
2E	0.505813	1	1	0.950696	1	0.505813	0.671814	0.094975	0.048039	0.048039	0.752906
3A	0.568627	1	1	0.9749	1	0.568627	0.725	0.056322	0.032026	0.032026	0.784313
3B	0.92	1	1	0.996555	1	0.92	0.958333	0.041413	0.0381	0.0381	0.96
3C	0.287009	1	1	0.86247	1	0.287009	0.446009	0.182771	0.052457	0.052457	0.643504
3D	0.970967	1	1	0.994039	1	0.970967	0.98527	0.171176	0.166206	0.166206	0.985483
3E	0.925925	1	1	0.996543	1	0.925925	0.961538	0.044726	0.041413	0.041413	0.962962
4A	1	1	1	1	1	1	1	0.001104	0.001104	0.001104	1
5A	0.705882	1	1	0.99722	1	0.705882	0.827586	0.009387	0.006626	0.006626	0.852941
Model For dengue virus 4 (DENV4) Subgenotype
Class	Sensitivity	Specificity	Pos.Pred.Value	Neg.Pred.Value	Precision	Recall	F1	Prevalence	Detection.Rate	Detection.Prevalence	Balanced.Accuracy
1B	1	1	1	1	1	1	1	0.000858	0.000858	0.000858	1
1D	1	1	1	1	1	1	1	0.001716	0.001716	0.001716	1
1E	1	1	1	1	1	1	1	0.004291	0.004291	0.004291	1
1F	0.76923	1	1	0.997402	1	0.76923	0.869565	0.011158	0.008583	0.008583	0.884615
1G	0.888888	1	1	0.999135	1	0.888888	0.941176	0.007725	0.006866	0.006866	0.944444
1H	0.45	1	1	0.990484	1	0.45	0.620689	0.017167	0.007725	0.007725	0.725
1I	1	1	1	1	1	1	1	0.001716	0.001716	0.001716	1
1J	1	1	1	1	1	1	1	0.000858	0.000858	0.000858	1
1L	0.490196	1	1	0.977192	1	0.490196	0.657894	0.043776	0.021459	0.021459	0.745098
1M	0.361111	1	1	0.938721	1	0.361111	0.530612	0.092703	0.033476	0.033476	0.680555
1N	0.45098	0.999059	0.978723	0.94991	0.978723	0.45098	0.617449	0.087553	0.039484	0.040343	0.725019
1O	0.383233	1	1	0.906448	1	0.383233	0.554112	0.143347	0.054935	0.054935	0.691616
2A	1	1	1	1	1	1	1	0.001716	0.001716	0.001716	1
2B	NA	0.99914	NA	NA	0	NA	NA	0	0	0.000858	NA
2C	0.75	1	1	0.999139	1	0.75	0.857142	0.003433	0.002575	0.002575	0.875
2E	1	1	1	1	1	1	1	0.002575	0.002575	0.002575	1
2F	0.692307	1	1	0.996539	1	0.692307	0.818181	0.011158	0.007725	0.007725	0.846153
2G	0.581818	1	1	0.979699	1	0.581818	0.735632	0.04721	0.027467	0.027467	0.790909
2H	1	1	1	1	1	1	1	0.036051	0.036051	0.036051	1
2I	0.622448	1	1	0.966485	1	0.622448	0.767295	0.08412	0.05236	0.05236	0.811224
2J	1	1	1	1	1	1	1	0.002575	0.002575	0.002575	1
2K	0.5375	1	1	0.931417	1	0.5375	0.699186	0.137339	0.073819	0.073819	0.76875
2L	0.892592	1	1	0.968614	1	0.892592	0.943248	0.231759	0.206866	0.206866	0.946296
2M	0.764705	1	1	0.996527	1	0.764705	0.866666	0.014592	0.011158	0.011158	0.882352
3A	0.666666	1	1	0.99914	1	0.666666	0.8	0.002575	0.001716	0.001716	0.833333
4A	0.4	1	1	0.99742	1	0.4	0.571428	0.004291	0.001716	0.001716	0.7
5A	1	1	1	1	1	1	1	0.000858	0.000858	0.000858	1
5B	0.625	1	1	0.997413	1	0.625	0.76923	0.006866	0.004291	0.004291	0.8125
